# Supplementary material for: Changes in the Transcriptome Profile in Young Chickens after Infection with LaSota Newcastle Disease Virus
Source: Vaccines (Basel). 2024 May 30;12(6):592. doi: 10.3390/vaccines12060592 (PMC11209074; doi:10.3390/vaccines12060592)
Supplement: Supplementary file 1 [file vaccines-12-00592-s001.zip]

Archive with 7 entries (6 files):
- Supplementary/
- Supplementary/Table S1. RT2 Profiler PCR Array chicken innate and adaptive immune responses kit.xlsx
- Supplementary/Table S2. vaccinated DEGs compared to control.xlsx
- Supplementary/Table S3. vaccinated sig GO pathways compared to unvacc.xlsx
- Supplementary/Table S4. Effect of age and the presence of MABs on the number of DEGs.xlsx
- Supplementary/Table S5. Core genes.xlsx
- Supplementary/Table S6. core genes PPI and pathways enrichment map.xlsx
