# Supplementary material for: Changes in the Transcriptome Profile in Young Chickens after Infection with LaSota Newcastle Disease Virus
Source: Vaccines (Basel). 2024 May 30;12(6):592. doi: 10.3390/vaccines12060592 (PMC11209074; doi:10.3390/vaccines12060592)
Supplement: Supplementary file 1 [file vaccines-12-00592-s001.zip › Supplementary/Table S2. vaccinated DEGs compared to control.xlsx]

## Sheet: Table S2. vaccinated DEGs compa
Gene	logFC	logCPM	PValue	FDR	Signal
CARMI	-2.53	6.702	0.001	0.001	Down
VWA5	-2.32	5.931	0.001	0.002	Down
NKP	-2.16	5.143	0.001	0.002	Down
LOC1070512	-1.99	6.599	0.002	0.002	Down
RAPGEF	-4.24	4.784	0.002	0.002	Down
ZC3HA	4.14	6.352	0.003	0.002	Up
HEL	4.09	7.018	0.045	0.003	Up
BRS	-4.45	4.41	0.007	0.004	Down
ZNF	2.04	7.151	0.001	0.005	Up
LOC1070558	-5.11	5.561	0.002	0.008	Down
PARP	2.33	7.339	0.002	0.009	Up
EPST	4.94	3.222	0.003	0.01	Up
CRO	-2.26	5.806	0.003	0.01	Down
VPS9	-2.5	4.305	0.003	0.01	Down
TRAN	3.65	7.082	0.004	0.011	Up
MOV	2.9	6.268	0.004	0.013	Up
GP1	-2.59	2.623	0.005	0.014	Down
RUNDC	-3.16	5.78	0.005	0.014	Down
BRIN	-5.06	5.143	0.006	0.014	Down
CNG	-2.48	4.743	0.006	0.014	Down
HEPAC	-2.2	5.967	0.007	0.015	Down
NOB	4.72	-0.805	0.008	0.016	Up
CBA	-2.85	5.278	0.009	0.017	Down
LOC1017489	-2.9	5.914	0.009	0.017	Down
IFI	2.72	8.916	0.009	0.017	Up
IF	6.05	5.137	<0,001	0.018	Up
LOC1070554	-2.26	5.695	<0,001	0.018	Down
BCL1	-3.04	5.416	<0,001	0.018	Down
CDK5	-4.41	5.86	<0,001	0.018	Down
CTX	-3.55	5.496	<0,001	0.018	Down
LOC1125301	-2.33	6.085	<0,001	0.018	Down
FAAP1	-1.51	6.057	<0,001	0.02	Down
SGI	-5.59	4.783	<0,001	0.02	Down
LOC4225	2.68	6.48	<0,001	0.02	Up
MAAT	-2.4	3.773	<0,001	0.02	Down
VSTM	-3.1	5.46	<0,001	0.022	Down
PHYHI	-2.85	4.689	<0,001	0.022	Down
LOC1070511	-1.27	7.768	<0,001	0.022	Down
OPR	-4.96	4.416	<0,001	0.022	Down
LOC1070503	-3.54	5.907	<0,001	0.022	Down
AST	-3.75	6.339	<0,001	0.022	Down
TMEF	-4.31	5.637	<0,001	0.024	Down
GRIN	-2.23	6.855	<0,001	0.024	Down
MEX	-2.24	5.964	<0,001	0.024	Down
AJA	-4.52	4.955	<0,001	0.024	Down
ZKSCA	-1.79	4.008	<0,001	0.024	Down
PROC	-3.17	2.565	<0,001	0.025	Down
TCERG	-4.17	2.728	<0,001	0.025	Down
DTX	2.7	4.715	<0,001	0.025	Up
SPIR	-2.14	5.938	<0,001	0.025	Down
SAMH	2.63	5.786	<0,001	0.025	Up
LOC1070508	-5.17	7.047	<0,001	0.025	Down
GDAP1	-2.39	3.443	<0,001	0.025	Down
GABB	-4.78	3.909	<0,001	0.025	Down
GABR	-5.25	7.723	<0,001	0.026	Down
SPOC	-2.55	7.911	<0,001	0.026	Down
GRI	-3.71	8.755	<0,001	0.026	Down
NET	-5.18	5.045	<0,001	0.027	Down
LOC1244179	-1.67	5.59	<0,001	0.027	Down
INS	-1.81	4.633	<0,001	0.028	Down
LOC1070531	-1.8	5.996	<0,001	0.028	Down
RSA	3.22	6.989	<0,001	0.028	Up
JAKMI	-2.88	4.194	<0,001	0.028	Down
SMCH	1.99	5.512	<0,001	0.028	Up
TRAF	1.96	5.479	<0,001	0.028	Up
C17H9ORF1	-4.01	3.673	<0,001	0.028	Down
SPHK	-5.96	5.071	<0,001	0.028	Down
LOC4233	-7.9	4.625	<0,001	0.028	Down
PSA	-3.41	5.116	<0,001	0.028	Down
STXBP	-4.31	5.08	<0,001	0.028	Down
SRCI	-4.04	5.577	<0,001	0.029	Down
CAMK2	-5.46	8.202	<0,001	0.029	Down
MCF2	-2.83	3.764	<0,001	0.029	Down
MLLT	-2.54	7.283	<0,001	0.029	Down
CRAB	-2.39	3.224	<0,001	0.03	Down
ROB	-2.02	5.9	0.001	0.031	Down
DN	-2.53	7.501	0.001	0.031	Down
ENGA	-1.6	3.96	0.001	0.032	Down
KRT2	-3.43	2.453	0.001	0.032	Down
LOC4282	-2.15	3.471	0.001	0.032	Down
ANKRD1	-1.35	8.04	0.001	0.034	Down
COL27	-2.16	4.219	0.001	0.036	Down
NPT	-3.07	7.21	0.001	0.036	Down
LOC4171	-1.93	4.908	0.001	0.036	Down
RIM	-2.61	6.676	0.001	0.036	Down
LOC1211098	-3.09	5.845	0.001	0.037	Down
WBSCR	-1.73	6.913	0.001	0.037	Down
HSD	1.68	5.76	0.001	0.037	Up
CNRI	-4.66	3.911	0.001	0.037	Down
NRN	-3.45	2.761	0.001	0.037	Down
SSC	-4.74	0.333	0.001	0.037	Down
LOC1017509	-2.26	5.633	0.001	0.037	Down
AUT	-1.86	5.138	0.001	0.037	Down
GSG	-3.24	1.14	0.001	0.037	Down
HEXD	-2.82	3.168	0.001	0.037	Down
LOC1125314	-1.53	4.583	0.001	0.038	Down
LRRT	-4.08	5.321	0.001	0.038	Down
ELF	-3.57	3.188	0.001	0.038	Down
POU3	-3.07	5.883	0.001	0.038	Down
CMP	1.76	7.033	0.001	0.039	Up
ADCYAP1	-4.74	5.878	0.001	0.039	Down
KIAA04	-2.82	5.499	0.001	0.039	Down
PHG	-3.72	4.719	0.001	0.039	Down
VWC	-3.78	2.6	0.001	0.039	Down
LOC4255	-1.36	5.385	0.001	0.039	Down
RGS	-2.16	7.601	0.001	0.04	Down
LOC1017482	-1.58	3.972	0.001	0.04	Down
SKO	-3.37	0.203	0.001	0.04	Down
UNC1	-2.8	6.918	0.001	0.04	Down
OA	2.05	1.022	0.001	0.041	Up
HDL	2.19	9.788	0.001	0.042	Up
PCDH1	-3.71	4.059	0.001	0.042	Down
PQLC	-2.15	4.143	0.001	0.042	Down
PRA	-2.07	3.396	0.001	0.042	Down
C20orf	-3.35	2.79	0.001	0.042	Down
CAM	-3.26	7.68	0.001	0.044	Down
VSN	-5.74	7.38	0.001	0.045	Down
BRI3	1.55	3.534	0.001	0.045	Up
LOC1070514	-1.34	7.256	0.001	0.045	Down
NTR	-2.99	6.665	0.001	0.046	Down
WH	-3.88	2.786	0.001	0.046	Down
PTPR	-2.69	8.023	0.001	0.046	Down
NRX	-3.27	7.262	0.001	0.047	Down
ARPP	-3.3	8.163	0.001	0.047	Down
SDCCA	-1.5	4.271	0.001	0.047	Down
BICD	-3.67	3.092	0.001	0.047	Down
LUZ	-1.75	5.076	0.001	0.047	Down
PLPP	-3.71	6.433	0.001	0.047	Down
SUR	1.5	7.187	0.001	0.047	Up
RPH	-4.51	5.527	0.001	0.047	Down
SHAN	-2.13	6.376	0.001	0.047	Down
LOC1070550	-1.19	6.217	0.001	0.047	Down
LOC1008590	-1.82	5.993	0.001	0.048	Down
ODF	-4.91	1.118	0.001	0.05	Down
