# Supplementary material for: Changes in the Transcriptome Profile in Young Chickens after Infection with LaSota Newcastle Disease Virus
Source: Vaccines (Basel). 2024 May 30;12(6):592. doi: 10.3390/vaccines12060592 (PMC11209074; doi:10.3390/vaccines12060592)
Supplement: Supplementary file 1 [file vaccines-12-00592-s001.zip › Supplementary/Table S3. vaccinated sig GO pathways compared to unvacc.xlsx]

## Sheet: ncbi_50_up_hg24
Upregulated pathways
goid	Term	Ont	N	DE	P.DE	GeneRatio	adjP
GO:1904892	regulation of receptor signaling pathway via STAT	BP	11	6	3.42	0.545455	0.000797
GO:1904894	positive regulation of receptor signaling pathway via STAT	BP	8	5	2.18	0.625	0.000169511
GO:0048660	regulation of smooth muscle cell proliferation	BP	8	5	2.18	0.625	0.000169511
GO:0048659	smooth muscle cell proliferation	BP	9	5	4.83	0.555556	0.000281368
GO:0007259	receptor signaling pathway via JAK-STAT	BP	17	6	8.29	0.352941	0.000316301
GO:0097696	receptor signaling pathway via STAT	BP	17	6	8.29	0.352941	0.000316301
GO:0046425	regulation of receptor signaling pathway via JAK-STAT	BP	10	5	9.49	0.5	0.000316301
GO:1902895	positive regulation of miRNA transcription	BP	6	4	2.96	0.666667	0.000861585
GO:0002697	regulation of immune effector process	BP	21	6	3.4	0.285714	0.000881222
GO:0006954	inflammatory response	BP	46	8	4.04	0.173913	0.000941104
GO:0061614	miRNA transcription	BP	7	4	6.79	0.571429	0.00105496
GO:2000630	positive regulation of miRNA metabolic process	BP	7	4	6.79	0.571429	0.00105496
GO:0046427	positive regulation of receptor signaling pathway via JAK-STAT	BP	7	4	6.79	0.571429	0.00105496
GO:0042531	positive regulation of tyrosine phosphorylation of STAT protein	BP	7	4	6.79	0.571429	0.00105496
GO:1902893	regulation of miRNA transcription	BP	7	4	6.79	0.571429	0.00105496
GO:0048662	negative regulation of smooth muscle cell proliferation	BP	3	3	9.9	1	0.00144284
GO:2000628	regulation of miRNA metabolic process	BP	8	4	1.34	0.5	0.00173002
GO:0042509	regulation of tyrosine phosphorylation of STAT protein	BP	8	4	1.34	0.5	0.00173002
GO:0007260	tyrosine phosphorylation of STAT protein	BP	9	4	2.37	0.444444	0.00281306
GO:0005576	extracellular region	CC	299	18	2.41	0.0602007	0.00281306
GO:0050673	epithelial cell proliferation	BP	30	6	3.21	0.2	0.00355918
GO:0034614	cellular response to reactive oxygen species	BP	10	4	3.88	0.4	0.0041111
GO:0002252	immune effector process	BP	32	6	4.73	0.1875	0.00462038
GO:0033002	muscle cell proliferation	BP	20	5	4.95	0.25	0.00462038
GO:0050727	regulation of inflammatory response	BP	20	5	4.95	0.25	0.00462038
GO:0051241	negative regulation of multicellular organismal process	BP	65	8	5.7	0.123077	0.00511511
GO:0002263	cell activation involved in immune response	BP	22	5	8.14	0.227273	0.00665811
GO:0002366	leukocyte activation involved in immune response	BP	22	5	8.14	0.227273	0.00665811
GO:0001935	endothelial cell proliferation	BP	12	4	8.85	0.333333	0.00665811
GO:0010586	miRNA metabolic process	BP	12	4	8.85	0.333333	0.00665811
GO:0000302	response to reactive oxygen species	BP	12	4	8.85	0.333333	0.00665811
GO:0002521	leukocyte differentiation	BP	37	6	0.000111722	0.162162	0.00814172
GO:1902105	regulation of leukocyte differentiation	BP	13	4	0.000125794	0.307692	0.00847045
GO:0002700	regulation of production of molecular mediator of immune response	BP	13	4	0.000125794	0.307692	0.00847045
GO:0001819	positive regulation of cytokine production	BP	24	5	0.000127129	0.208333	0.00847045
GO:0002699	positive regulation of immune effector process	BP	14	4	0.000173287	0.285714	0.0110173
GO:0031347	regulation of defense response	BP	40	6	0.000175499	0.15	0.0110173
GO:0006308	DNA catabolic process	BP	6	3	0.000188976	0.5	0.0110173
GO:0002761	regulation of myeloid leukocyte differentiation	BP	6	3	0.000188976	0.5	0.0110173
GO:0019218	regulation of steroid metabolic process	BP	6	3	0.000188976	0.5	0.0110173
GO:0012501	programmed cell death	BP	145	11	0.00019504	0.0758621	0.0110935
GO:0034599	cellular response to oxidative stress	BP	15	4	0.000232513	0.266667	0.0126098
GO:0002573	myeloid leukocyte differentiation	BP	15	4	0.000232513	0.266667	0.0126098
GO:0008219	cell death	BP	150	11	0.00026457	0.0733333	0.0137433
GO:0001817	regulation of cytokine production	BP	43	6	0.000265201	0.139535	0.0137433
GO:0043067	regulation of programmed cell death	BP	104	9	0.000306812	0.0865385	0.015093
GO:0010033	response to organic substance	BP	179	12	0.000309277	0.0670391	0.015093
GO:0051239	regulation of multicellular organismal process	BP	207	13	0.0003155	0.0628019	0.015093
GO:0002702	positive regulation of production of molecular mediator of immune response	BP	7	3	0.000325618	0.428571	0.015093
GO:1903131	mononuclear cell differentiation	BP	29	5	0.000327116	0.172414	0.015093
Down regulated pathways
goid	Term	Ont	N	DE	P.DE	GeneRatio	adjP
GO:0005515	protein binding	MF	714	27	0.000109137	0.038	0.02
GO:0098772	molecular function regulator activity	MF	218	14	6	0.064	0.013
GO:0140677	molecular function activator activity	MF	146	12	2.02	0.082	0.007
GO:0005102	signaling receptor binding	MF	151	11	0.000148833	0.073	0.02
GO:0008283	cell population proliferation	BP	166	11	0.000348799	0.066	0.039
GO:0048018	receptor ligand activity	MF	97	10	1.56	0.103	0.007
GO:0030546	signaling receptor activator activity	MF	99	10	1.88	0.101	0.007
GO:0030545	signaling receptor regulator activity	MF	101	10	2.25	0.099	0.007
GO:0005179	hormone activity	MF	31	8	9.06	0.258	0
GO:0008284	positive regulation of cell population proliferation	BP	88	8	0.000309352	0.091	0.037
GO:0005184	neuropeptide hormone activity	MF	7	4	5.18	0.571	0.005
GO:0010863	positive regulation of phospholipase C activity	BP	4	3	3.19	0.75	0.008
GO:1900274	regulation of phospholipase C activity	BP	4	3	3.19	0.75	0.008
GO:0060193	positive regulation of lipase activity	BP	6	3	0.000154845	0.5	0.02
GO:0010518	positive regulation of phospholipase activity	BP	6	3	0.000154845	0.5	0.02
GO:0060191	regulation of lipase activity	BP	6	3	0.000154845	0.5	0.02
GO:0010517	regulation of phospholipase activity	BP	6	3	0.000154845	0.5	0.02
