# Supplementary material for: Changes in the Transcriptome Profile in Young Chickens after Infection with LaSota Newcastle Disease Virus
Source: Vaccines (Basel). 2024 May 30;12(6):592. doi: 10.3390/vaccines12060592 (PMC11209074; doi:10.3390/vaccines12060592)
Supplement: Supplementary file 1 [file vaccines-12-00592-s001.zip › Supplementary/Table S4. Effect of age and the presence of MABs on the number of DEGs.xlsx]

## Sheet: AGE EFFECT
Bird Type	Organ	Time point	Signal	Contrast	Number of DEGs
CM	HG	24	Down	1d vs 14d	557
CM	HG	24	Up	1d vs 14d	774
CM	HG	48	Down	1d vs 14d	192
CM	HG	48	Up	1d vs 14d	155
CM	TC	24	Down	1d vs 14d	80
CM	TC	24	Up	1d vs 14d	162
CM	TC	48	Down	1d vs 14d	135
CM	TC	48	Up	1d vs 14d	77
SPF	HG	24	Down	1d vs 14d	162
SPF	HG	24	Up	1d vs 14d	216
SPF	HG	48	Down	1d vs 14d	219
SPF	HG	48	Up	1d vs 14d	275
SPF	TC	24	Down	1d vs 14d	158
SPF	TC	24	Up	1d vs 14d	187
SPF	TC	48	Down	1d vs 14d	131
SPF	TC	48	Up	1d vs 14d	241

## Sheet: MABs EFFECT
Age	Organ	Time point	Signal	Contrast	Number of DEGs
1d	HG	24	Down	CM vs. SPF	543
1d	HG	24	Up	CM vs. SPF	736
1d	HG	48	Down	CM vs. SPF	153
1d	HG	48	Up	CM vs. SPF	160
1d	TC	24	Down	CM vs. SPF	69
1d	TC	24	Up	CM vs. SPF	99
1d	TC	48	Down	CM vs. SPF	109
1d	TC	48	Up	CM vs. SPF	62
14d	HG	24	Down	CM vs. SPF	103
14d	HG	24	Up	CM vs. SPF	74
14d	HG	48	Down	CM vs. SPF	139
14d	HG	48	Up	CM vs. SPF	87
14d	TC	24	Down	CM vs. SPF	181
14d	TC	24	Up	CM vs. SPF	200
14d	TC	48	Down	CM vs. SPF	60
14d	TC	48	Up	CM vs. SPF	94
