# Supplementary material for: Changes in the Transcriptome Profile in Young Chickens after Infection with LaSota Newcastle Disease Virus
Source: Vaccines (Basel). 2024 May 30;12(6):592. doi: 10.3390/vaccines12060592 (PMC11209074; doi:10.3390/vaccines12060592)
Supplement: Supplementary file 1 [file vaccines-12-00592-s001.zip › Supplementary/Table S5. Core genes.xlsx]

## Sheet: Core genes
gene	ENTREZID	GENENAME	logFC_hg24	signal_hg24	logFC_hg48	signal_hg48	logFC_tc24	signal_tc24	logFC_tc48	signal_tc48
CMPK2	421921	cytidine/uridine monophosphate kinase 2	3.88062	up	4.34656	up	3.9859	up	2.70283	up
DDX60	422427	DExD/H-box helicase 60	3.18536	up	3.34488	up	4.10261	up	3.57959	up
DHX58	100858653	DExH-box helicase 58	2.35496	up	2.56012	up	2.90009	up	2.06371	up
EPSTI1	418837	epithelial stromal interaction 1	3.56755	up	3.67464	up	4.59032	up	3.81105	up
ETV7	419813	ETS variant 7	3.98597	up	2.43199	up	2.83688	up	2.26494	up
GBP1	419563	guanylate binding protein 1	1.5101	up	2.1349	up	1.93244	up	1.81747	up
HELZ2	419265	helicase with zinc finger 2	3.07668	up	3.79986	up	3.52491	up	2.26402	up
IFI6	403120	interferon alpha inducible protein 6	4.82009	up	4.35256	up	4.67379	up	4.15308	up
IFIT5	423790	interferon induced protein with tetratricopeptide repeats 5	5.57999	up	5.31186	up	5.27331	up	3.8359	up
IRF7	396330	interferon regulatory factor 7	1.94574	up	2.07749	up	2.67706	up	1.63849	up
LOC100858381	100858381	chromosome 11 open reading frame, human C19orf12-like	2.34666	up	2.30907	up	2.95705	up	2.81708	up
LOC422513	422513	hect domain and RLD 4-like	2.03374	up	2.681	up	2.75329	up	2.23551	up
LY6E	395550	lymphocyte antigen 6 complex, locus E	1.71318	up	2.04076	up	2.06862	up	2.31828	up
MYL4	396472	myosin, light chain 4, alkali	1.78509	up	-2.56027	down	-1.65795	down	-4.03018	down
OASL	395908	2'-5'-oligoadenylate synthetase like	4.913	up	5.58477	up	4.65962	up	4.09805	up
PARP14	101747378	poly(ADP-ribose) polymerase family member 14	1.87131	up	2.41785	up	2.51021	up	1.68889	up
PMLL	100857563	promyelocytic leukemia-like	1.58334	up	2.0496	up	2.18996	up	1.51149	up
RNF213	422080	ring finger protein 213	3.74756	up	3.30962	up	4.02661	up	2.99646	up
RSAD2	428650	radical S-adenosyl methionine domain containing 2	6.41721	up	5.90811	up	6.46449	up	4.47252	up
SAMD9L	420559	sterile alpha motif domain containing 9 like	5.64225	up	4.39491	up	6.66119	up	4.33056	up
USP41	418167	ubiquitin specific peptidase 41	2.97913	up	4.08413	up	3.8078	up	3.09824	up
