# Supplementary material for: Changes in the Transcriptome Profile in Young Chickens after Infection with LaSota Newcastle Disease Virus
Source: Vaccines (Basel). 2024 May 30;12(6):592. doi: 10.3390/vaccines12060592 (PMC11209074; doi:10.3390/vaccines12060592)
Supplement: Supplementary file 1 [file vaccines-12-00592-s001.zip › Supplementary/Table S6. core genes PPI and pathways enrichment map.xlsx]

## Sheet: NDV 23 Network analysis
Core genes protein enrichment map
cluster number	cluster color	gene count	protein name	protein identifier	protein description
1	Red	11	CMPK2	9031.ENSGALP00000042236	Cytidine/uridine monophosphate kinase 2.
1	Red	11	DHX58	9031.ENSGALP00000005315	Uncharacterized protein.
1	Red	11	EPSTI1	9031.ENSGALP00000027364	Uncharacterized protein.
1	Red	11	GBP1	9031.ENSGALP00000001014	GB1/RHD3-type G domain-containing protein.
1	Red	11	IFI6	9031.ENSGALP00000022057	Putative ISG12(2) protein.
1	Red	11	IFIT5	9031.ENSGALP00000062228	Uncharacterized protein.
1	Red	11	IRF7	9031.ENSGALP00000038233	Interferon regulatory factor 3; Key transcriptional regulator of type I interferon (IFN)- dependent immune responses. Regulates the transcription of type I IFN genes (IFN-alpha and IFN-beta) and IFN- stimulated genes (ISG) by binding to an interferon-stimulated response element (ISRE) in their promoters.
1	Red	11	OASL	9031.ENSGALP00000028664	Uncharacterized protein.
1	Red	11	PARP14	9031.ENSGALP00000019695	Poly [ADP-ribose] polymerase.
1	Red	11	RSAD2	9031.ENSGALP00000026400	Viperin.
1	Red	11	USP41	9031.ENSGALP00000021279	Ubiquitin carboxyl-terminal hydrolase.
2	Green	4	DDX60	9031.ENSGALP00000015683	DExD/H-box helicase 60.
2	Green	4	HELZ2	9031.ENSGALP00000071232	Helicase with zinc finger 2.
2	Green	4	LY6E	9031.ENSGALP00000048628	Lymphocyte antigen 6E.
2	Green	4	SAMD9L	9031.ENSGALP00000015415	Uncharacterized protein.
3	Blue	2	LOC422513	9031.ENSGALP00000058345	HECT domain-containing protein.
3	Blue	2	RNF213	9031.ENSGALP00000056507	Ring finger protein 213.
Core genes protein enrichment pathways
ID	Description	Number of genes	Pvalue	FDR Value	Genes	NES
GO:0098542	Defense response to other organism	8	3.25E-8	4.24E-5	GBP1, DHX58, RSAD2, OASL, IRF7, IFIT5, DDX60, PMLL	0.437263
GO:0051707	Response to other organism	9	1.86E-8	4.24E-5	GBP1, DHX58, RSAD2, OASL, IRF7, CMPK2, IFIT5, DDX60, PMLL	0.437263
GO:0051607	Defense response to virus	7	5.91E-11	5.38E-7	DHX58, RSAD2, OASL, IRF7, IFIT5, DDX60, PMLL	0.626922
GO:0045087	Innate immune response	6	1.39E-6	0.0013	GBP1, DHX58, RSAD2, OASL, IFIT5, PMLL	0.288606
GO:0002376	Immune system process	8	3.82E-5	0.029	GBP1, DHX58, RSAD2, OASL, IRF7, LY6E, IFIT5, PMLL	0.15376
CL:15866	Mixed, incl. Thymidylate kinase, and Dynamin stalk domain	4	2.26E-10	1.23E-7	USP41, RSAD2, CMPK2, IFIT5	0.691009
CL:15853	Caspase recruitment domain, and C-terminal domain of RIG-I	2	3.11E-5	0.0148	DHX58, IRF7	0.182974
CL:15851	Mixed, incl. Caspase recruitment domain, and Interferon regulatory factor, conserved site	6	4.67E-14	2.96E-11	DHX58, USP41, RSAD2, IRF7, CMPK2, IFIT5	1.05287
CL:15847	Mixed, incl. Negative regulation of viral genome replication, and Interferon regulatory factor, conserved site	7	1.81E-15	1.38E-12	GBP1, DHX58, USP41, RSAD2, IRF7, CMPK2, IFIT5	1.18601
CL:15845	Mixed, incl. Negative regulation of viral genome replication, and Interferon regulatory factor	10	3.33E-22	4.23E-19	GBP1, DHX58, USP41, IFI6, RSAD2, EPSTI1, OASL, IRF7, CMPK2, IFIT5	1.83737
CL:15843	Mixed, incl. Negative regulation of viral genome replication, and Interferon regulatory factor	11	4.68E-24	1.78E-20	GBP1, DHX58, USP41, IFI6, RSAD2, EPSTI1, OASL, IRF7, CMPK2, LY6E, IFIT5	1.97496
CL:1376	Positive regulation of dendritic cell cytokine production, and AAA domain	2	3.11E-5	0.0148	DDX60, HELZ2	0.182974
